# Supplementary material for: Shifts in Soil Fungal Community and Trophic Modes During Mangrove Ecosystem Restoration
Source: J Fungi (Basel). 2025 Feb 14;11(2):146. doi: 10.3390/jof11020146 (PMC11856337; doi:10.3390/jof11020146)
Supplement: Supplementary file 1 [file jof-11-00146-s001.zip]

Archive with 2 entries (2 files):
- Supplementary Information-1 (Figure S1-S6).pdf
- Supplementary Information-2(Table S1-S6).xlsx
