# Supplementary material for: Shifts in Soil Fungal Community and Trophic Modes During Mangrove Ecosystem Restoration
Source: J Fungi (Basel). 2025 Feb 14;11(2):146. doi: 10.3390/jof11020146 (PMC11856337; doi:10.3390/jof11020146)
Supplement: Supplementary file 1 [file jof-11-00146-s001.zip › Supplementary Information-2(Table S1-S6).xlsx]

## Sheet: Table S1
Table S1. Alpha (α)-diversity index of the samples.
Sample ID	Shannon	Simpson	Richness	Chao1	Coverage
MF_B1.1	2.32875	0.880275	20	20.34	99.7871
MF_B1.2	2.332	0.880446	22	23.03	99.7875
MF_B1.3	2.32783	0.880469	17	17.22	99.7869
MF_B2.1	0.562254	0.254644	13	12.74	100
MF_B2.2	0.5671	0.258283	11	10.53	100
MF_B2.3	0.563498	0.25541	14	13.52	100
MF_B3.1	2.43074	0.889905	28	30.09	99.89
MF_B3.2	2.43419	0.890231	27	28.82	99.89
MF_B3.3	2.43066	0.889968	27	29.07	99.8901
MF_M1.1	2.8916	0.923633	29	30.02	99.8638
MF_M1.2	2.8831	0.92295	30	31.74	99.8632
MF_M1.3	2.8991	0.92418	39	41.06	99.8641
MF_M2.1	2.88158	0.902113	59	61.04	99.8601
MF_M2.2	2.87124	0.901104	59	63.09	99.8255
MF_M2.3	2.87995	0.901847	53	54.5	99.8606
MF_M3.1	1.84593	0.790469	14	14.16	99.9016
MF_M3.2	1.83415	0.788635	11	11	100
MF_M3.3	1.85146	0.793191	12	12.12	99.9014
MF_S1.1	3.69228	0.959107	98	99.06	99.8487
MF_S1.2	3.69558	0.959369	104	105.57	99.8492
MF_S1.3	3.69076	0.959269	76	78.98	99.7883
MF_S2.1	3.86618	0.964109	138	150.41	98.7088
MF_S2.2	3.86908	0.964132	96	101.47	98.7805
MF_S2.3	3.88331	0.964618	138	145.21	98.9053
MF_S3.1	3.88447	0.964848	109	111.34	99.7792
MF_S3.2	3.88351	0.964679	123	124.01	99.843
MF_S3.3	3.88089	0.964751	123	124.7	99.8111
MM_B1.1	3.00092	0.931662	37	37.07	99.9333
MM_B1.2	2.99331	0.93102	39	39.13	99.9666
MM_B1.3	3.00585	0.93192	44	44.14	99.9326
MM_B2.1	1.75216	0.789035	11	10.67	100
MM_B2.2	1.75393	0.789569	9	9.13	100
MM_B2.3	1.75565	0.79	11	10.89	100
MM_B3.1	2.8827	0.926846	38	38	99.9362
MM_B3.2	2.88258	0.92668	34	34	99.9361
MM_B3.3	2.88208	0.927091	39	40.71	99.9042
MM_M1.1	2.89865	0.910403	54	57.33	99.7133
MM_M1.2	2.89798	0.910343	44	46.55	99.7114
MM_M1.3	2.90743	0.911141	42	45.57	99.666
MM_M2.1	2.20047	0.859588	27	26.92	99.9481
MM_M2.2	2.20039	0.859264	28	28.75	99.9222
MM_M2.3	2.20346	0.859827	27	27.4	99.9479
MM_M3.1	2.58344	0.866307	40	40.12	99.9598
MM_M3.2	2.58446	0.866287	31	31.24	99.9598
MM_M3.3	2.58484	0.86628	32	32.66	99.9599
MM_S1.1	3.08842	0.919478	69	76.85	99.7296
MM_S1.2	3.08501	0.919122	66	73.23	99.7302
MM_S1.3	3.08715	0.919514	63	68.04	99.7576
MM_S2.1	3.09305	0.906688	115	116.55	99.9526
MM_S2.2	3.10527	0.908088	100	100.61	99.9525
MM_S2.3	3.0966	0.90699	117	117.48	99.9525
MM_S3.1	3.47335	0.944691	83	88.8	99.8338
MM_S3.2	3.47837	0.945166	83	88.8	99.8332
MM_S3.3	3.46907	0.944516	75	82.84	99.8335
YM_B1.1	1.18955	0.517355	14	14.76	99.8989
YM_B1.2	1.18542	0.515118	14	14.62	99.8976
YM_B1.3	1.18788	0.516168	14	14.33	99.8982
YM_B2.1	0.704725	0.430528	9	9.3	99.8088
YM_B2.2	0.698734	0.426006	8	8.3	99.812
YM_B2.3	0.699396	0.426506	11	10.5	99.8117
YM_B3.1	1.89127	0.755573	15	14.85	99.928
YM_B3.2	1.89169	0.75538	15	14.85	100
YM_B3.3	1.8855	0.753761	15	15.45	100
YM_M1.1	2.52091	0.89217	26	26.19	100
YM_M1.2	2.52212	0.891978	29	28.89	100
YM_M1.3	2.52004	0.892217	29	28.89	100
YM_M2.1	3.30474	0.95037	55	55.62	99.8778
YM_M2.2	3.29917	0.949756	43	43.81	99.9077
YM_M2.3	3.30775	0.950687	51	52.38	99.8782
YM_M3.1	2.43564	0.874553	23	23	100
YM_M3.2	2.43165	0.874351	29	29.25	100
YM_M3.3	2.43774	0.875063	27	27	100
YM_S1.1	3.46024	0.945123	69	74.98	99.5031
YM_S1.2	3.46003	0.945397	94	105.4	99.4169
YM_S1.3	3.46241	0.945384	100	110.27	99.457
YM_S2.1	3.49726	0.932241	91	94.05	99.8238
YM_S2.2	3.48665	0.931371	93	94.07	99.8524
YM_S2.3	3.49229	0.931976	84	88.07	99.7941
YM_S3.1	3.40669	0.95432	47	50.4	98.6767
YM_S3.2	3.39352	0.953642	59	64.4	98.4848
YM_S3.3	3.40656	0.954777	56	62.79	98.4934

## Sheet: Table S2
Table S2. Results of ANOSIM and PerMANOVA tests for soil fungi community across different stages .
ANOSIM results
0.293***	MF	YM	MM
MF
YM	0.367***
MM	0.312***	0.187***
PerMANOVA results
0.127***	MF	YM	MM
MF
YM	0.115***
MM	0.102***	0.078***
Values in the ANOSIM results represent the r-statistic, while values in the PerMANOVA results represent the R² statistic. The asterisk indicates the significance level: *, P < 0.05; **, P < 0.01; ***, P < 0.001. MF: mudflat; YM: young mangrove; MM: mature mangrove.

## Sheet: Table S3
Table S3. The spearman's correlations of the individual environmental factor to the fungal alpha (α)-diversity.
	All		MF		YM		MM
	Richness	Shannon	Richness	Shannon	Richness	Shannon	Richness	Shannon
Water Content	0.35	0.35	-0.48	-0.5	0.58	0.62	0.82 **	0.78 *
Salinity	0.16	0.1	-0.18	-0.18	-0.25	-0.12	0.86 **	0.84 **
pH	-0.39 *	-0.35	-0.47	-0.42	-0.03	-0.05	-0.59	-0.55
Temperature	0.03	0.05	0.83 **	0.83 **	-0.37	-0.45	-0.36	-0.32
TN	0.73 ***	0.71 ***	0.65	0.58	0.91 ***	0.91 ***	0.88 **	0.84 **
TC	0.6 **	0.6 **	0.53	0.5	0.86 **	0.92 ***	0.87 **	0.77 *
TOC	0.61 ***	0.62 ***	0.47	0.48	0.9 ***	0.92 ***	0.8 **	0.72 *
TIC	0.56 **	0.5 **	0.64	0.54	0.42	0.57	0.82 **	0.69 *
TP	0.67 ***	0.66 ***	0.45	0.48	0.82 **	0.88 **	0.83 **	0.8 **
PO43-	0.45 *	0.47 *	0.4	0.37	0.67 *	0.73 *	0.37	0.47
Pi	0.73 ***	0.73 ***	0.73 *	0.75 *	0.85 **	0.92 ***	0.85 **	0.82 **
Po	0.5 **	0.48 *	0.13	0.12	0.7 *	0.78 *	0.73 *	0.7 *
NH4+-N	0.72 ***	0.69 ***	0.7 *	0.68 *	0.65	0.73 *	0.78 *	0.67 *
NO3--N	-0.04	-0.06	-0.67 *	-0.72 *	0.27	0.38	0.63	0.48
NO2--N	-0.09	-0.04	-0.18	-0.23	0.53	0.52	-0.48	-0.58
Values represent the r-statistic. The asterisk indicates the significance level: *, P < 0.05; **, P < 0.01; ***, P < 0.001. MF: mudflat; YM: young mangrove; MM: mature mangrove. TN: total nitrogen; TC: total carbon; TOC: total organic carbon; TIC: total inorganic carbon; TP: total phosphorus; PO43−: dissolved phosphate; Pi: inorganic phosphorus; Po: organic phosphorus; NH4+-N: ammonium nitrogen; …

## Sheet: Table S4
Table S4. The spearman's correlations of the individual environmental factor to the alpha (α)-diversity of the fungal trophic modes.
	All		MF		YM		MM
	Richness	Shannon	Richness	Shannon	Richness	Shannon	Richness	Shannon
Water Content	0.25	0.18	-0.57	-0.37	0.3	0.33	0.54	0.42
Salinity	0.09	-0.05	-0.23	-0.27	-0.39	-0.38	0.57	0.4
pH	-0.4 *	-0.29	-0.51	-0.35	-0.49	-0.42	-0.31	-0.45
Temperature	-0.09	-0.03	0.71 *	0.38	-0.58	-0.5	-0.18	0.24
TN	0.66 ***	0.45 *	0.63	0.39	0.74 *	0.74 *	0.72 *	0.44
TC	0.6 ***	0.56 **	0.62	0.7 *	0.77 *	0.77 *	0.59	0.28
TOC	0.6 ***	0.52 **	0.42	0.37	0.88 **	0.9 ***	0.59	0.42
TIC	0.51 **	0.44 *	0.63	0.58	0.33	0.25	0.53	0.19
TP	0.48 *	0.27	0.35	0.3	0.73 *	0.73 *	0.3	-0.1
PO43-	0.26	0.2	0.21	0.03	0.53	0.49	0.04	-0.18
Pi	0.59 **	0.44 *	0.93 ***	0.87 **	0.76 *	0.75 *	0.51	0.17
Po	0.35	0.15	0.02	0.02	0.85 **	0.83 **	0.21	-0.23
NH4+-N	0.56 **	0.28	0.63	0.3	0.58	0.51	0.44	0.03
NO3--N	-0.01	-0.18	-0.8 *	-0.52	0.28	0.29	0.2	-0.18
NO2--N	-0.26	-0.06	-0.38	-0.43	0.4	0.59	-0.76 *	-0.63
Values represent the r-statistic. The asterisk indicates the significance level: *, P < 0.05; **, P < 0.01; ***, P < 0.001. MF: mudflat; YM: young mangrove; MM: mature mangrove. TN: total nitrogen; TC: total carbon; TOC: total organic carbon; TIC: total inorganic carbon; TP: total phosphorus; PO43−: dissolved phosphate; Pi: inorganic phosphorus; Po: organic phosphorus; NH4+-N: ammonium nitrogen; …

## Sheet: Table S5
Table S5. The correlations of the partial Mantel test for individual environmental factor to the fungal community.
	All	MF	YM	MM
Water Content	-0.1589	0.0155	0.0262	-0.1415
Salinity	-0.1475	0.2702**	-0.051	-0.0893
pH	0.1326*	-0.0499	0.4904***	0.1709*
Temperature	0.1716***	0.005	0.2148*	0.1678*
TN	-0.1869	0.3324**	-0.2175	-0.3228
TC	-0.0593	0.0723	0.0597	-0.2456
TOC	-0.0834	0.0403	0.1012	-0.3977
TIC	-0.0733	0.241**	-0.0224	-0.0071
TP	-0.0531	0.2536**	0.0725	0.007
PO43-	0.0542	-0.0681	-0.0364	0.4883***
Pi	-0.0214	-0.1652	0.0416	0.0939
Po	-0.029	0.2967**	0.0854	-0.1761
NH4+-N	-0.0836	-0.0545	-0.0221	-0.1223
NO3--N	0.0012	-0.1071	0.1539*	0.335***
NO2--N	0.0911	0.0953	0.2444*	0.4895***
Values represent the r-statistic. The asterisk indicates the significance level: *, P < 0.05; **, P < 0.01; ***, P < 0.001. MF: mudflat; YM: young mangrove; MM: mature mangrove. TN: total nitrogen; TC: total carbon; TOC: total organic carbon; TIC: total inorganic carbon; TP: total phosphorus; PO43−: dissolved phosphate; Pi: inorganic phosphorus; Po: organic phosphorus; NH4+-N: ammonium nitrogen; …

## Sheet: Table S6
Table S6. The correlations of the partial Mantel test for individual environmental factor to the fungal trophic modes.
	All	MF	YM	MM
Water Content	-0.0111	0.2279**	0.4058***	-0.1082
Salinity	-0.1486	-0.0017	0.138*	-0.031
pH	0.107*	-0.0022	0.2334**	0.2161**
Temperature	-0.0849	0.0164	0.0299	-0.2357
TN	-0.1186	0.0881	0.1764*	-0.1614
TC	0.0402	0.1234	0.2774***	-0.1388
TOC	-0.0052	0.0782	0.2964***	-0.2109
TIC	0.0422	0.2025**	0.2298**	0.2643*
TP	0.143**	0.3836***	0.3557***	0.1602*
PO43-	-0.051	0.0787	0.348***	0.0918
Pi	0.1267**	0.0943	0.3144**	-0.0655
Po	0.0387	0.3482***	0.2999***	0.1215
NH4+-N	0.052	0.1422*	0.3073**	0.0073
NO3--N	-0.0982	0.0135	0.0789	0.1248
NO2--N	0.0165	0.1295	0.4734***	0.3054**
Values represent the r-statistic. The asterisk indicates the significance level: *, P < 0.05; **, P < 0.01; ***, P < 0.001. MF: mudflat; YM: young mangrove; MM: mature mangrove. TN: total nitrogen; TC: total carbon; TOC: total organic carbon; TIC: total inorganic carbon; TP: total phosphorus; PO43−: dissolved phosphate; Pi: inorganic phosphorus; Po: organic phosphorus; NH4+-N: ammonium nitrogen; …
